# Supplementary material for: Host and nonhost bacteria support bacteriophage dissemination along mycelia and abiotic dispersal networks
Source: Microlife. 2024 Feb 20;5:uqae004. doi: 10.1093/femsml/uqae004 (PMC10924533; doi:10.1093/femsml/uqae004)
Supplement: uqae004_Supplemental_Files [file uqae004_supplemental_files.zip]

Archive with 3 entries (3 files):
- Springer permissions.docx
- Supplementary_Data_Bacteriophages Tables 3 & 6.xlsx
- Phage_MS_microLife_SI_revised.docx
