# Supplementary material for: Host and nonhost bacteria support bacteriophage dissemination along mycelia and abiotic dispersal networks
Source: Microlife. 2024 Feb 20;5:uqae004. doi: 10.1093/femsml/uqae004 (PMC10924533; doi:10.1093/femsml/uqae004)
Supplement: uqae004_Supplemental_Files [file uqae004_supplemental_files.zip › Supplementary_Data_Bacteriophages Tables 3 & 6.xlsx]

## Sheet: Supplementary_Table_3
Supplementary Table 3. Raw data for the diffusion of bacteriophages in abiotic (canal) and biotic fungal highways
Experimental System	Well	Hyphae number	Strain	Number of Phages
Canal	Before	NA	P1	4190000
Canal	Before	NA	P2	7370000
Canal	After	NA	P1	204
Canal	After	NA	P1	3
Canal	After	NA	P1	3
Canal	After	NA	P1	42
Canal	After	NA	P1	6
Canal	After	NA	P1	111
Canal	After	NA	P2	3
Canal	After	NA	P2	42
Canal	After	NA	P2	57
Canal	After	NA	P2	54
Canal	After	NA	P2	6
Canal	After	NA	P2	15
Fungal Highways	Before	NA	P1	3600000
Fungal Highways	Before	NA	P2	3600000
Fungal Highways	After	(0) Control	P1	0
Fungal Highways	After	(0) Control	P1	0
Fungal Highways	After	(0) Control	P1	0
Fungal Highways	After	(0) Control	P1	0
Fungal Highways	After	(0) Control	P1	0
Fungal Highways	After	(0) Control	P1	0
Fungal Highways	After	(0) Control	P2	0
Fungal Highways	After	(0) Control	P2	0
Fungal Highways	After	(0) Control	P2	0
Fungal Highways	After	(0) Control	P2	0
Fungal Highways	After	(0) Control	P2	0
Fungal Highways	After	(0) Control	P2	0
Fungal Highways	After	<20	P1	0
Fungal Highways	After	<20	P1	0
Fungal Highways	After	<20	P1	0
Fungal Highways	After	<20	P1	0
Fungal Highways	After	<20	P1	0
Fungal Highways	After	<20	P1	0
Fungal Highways	After	<20	P2	0
Fungal Highways	After	<20	P2	0
Fungal Highways	After	<20	P2	0
Fungal Highways	After	<20	P2	0
Fungal Highways	After	<20	P2	0
Fungal Highways	After	<20	P2	0
Fungal Highways	After	20-30	P1	1194.03
Fungal Highways	After	20-30	P1	8656.72
Fungal Highways	After	20-30	P1	3582.09
Fungal Highways	After	20-30	P1	1791.04
Fungal Highways	After	20-30	P1	597.015
Fungal Highways	After	20-30	P1	895.522
Fungal Highways	After	20-30	P2	4179.1
Fungal Highways	After	20-30	P2	4477.61
Fungal Highways	After	20-30	P2	4179.1
Fungal Highways	After	20-30	P2	1492.54
Fungal Highways	After	20-30	P2	6567.16
Fungal Highways	After	20-30	P2	8656.72
Fungal Highways	After	>30	P1	16716.4
Fungal Highways	After	>30	P1	19701.5
Fungal Highways	After	>30	P1	23283.6
Fungal Highways	After	>30	P1	12537.3
Fungal Highways	After	>30	P1	11641.8
Fungal Highways	After	>30	P1	21791
Fungal Highways	After	>30	P2	22686.6
Fungal Highways	After	>30	P2	16716.4
Fungal Highways	After	>30	P2	17611.9
Fungal Highways	After	>30	P2	12238.8
Fungal Highways	After	>30	P2	13731.3
Fungal Highways	After	>30	P2	0

## Sheet: Supplementary_Table_6
Supplementary Table 6. Raw data (top) and standardized data (bottom) for the transport of bacteriophages in abiotic (bridges) and biotic fungal highways in presence of host and non-host carriers
Experimental System	Hyphae	Carrier	Strain	Initial	Lysis Plaques	Dilution factor	Final Volume [mL]	Nbr of Phages	Migration Rate (average)
Bridge	artificial	Control	P1	130000000	0	1	2.75	0	0
Bridge	artificial	Control	P1	130000000	0	1	2.75	0
Bridge	artificial	Control	P1	130000000	0	1	2.75	0
Bridge	artificial	Control	P1	130000000	0	1	2.75	0
Bridge	artificial	Control	P1	130000000	0	1	2.75	0
Bridge	artificial	Control	P1	130000000	0	1	2.75	0
Bridge	artificial	Control	P2	640000000	0	1	2.75	0	0
Bridge	artificial	Control	P2	640000000	0	1	2.75	0
Bridge	artificial	Control	P2	640000000	0	1	2.75	0
Bridge	artificial	Control	P2	640000000	0	1	2.75	0
Bridge	artificial	Control	P2	640000000	0	1	2.75	0
Bridge	artificial	Control	P2	640000000	0	1	2.75	0
Bridge	artificial	Non-host carrier	P1	130000000	22	1000	2.75	121000	0.128333
Bridge	artificial	Non-host carrier	P1	130000000	6	10000	2.75	330000
Bridge	artificial	Non-host carrier	P1	130000000	4	10000	2.75	220000
Bridge	artificial	Non-host carrier	P1	130000000	2	10000	2.75	110000
Bridge	artificial	Non-host carrier	P1	130000000	4	10000	2.75	220000
Bridge	artificial	Non-host carrier	P1	130000000	0	10000	2.75	0
Bridge	artificial	Non-host carrier	P2	640000000	2	10000	2.75	110000	0.0143229
Bridge	artificial	Non-host carrier	P2	640000000	2	10000	2.75	110000
Bridge	artificial	Non-host carrier	P2	640000000	0	10000	2.75	0
Bridge	artificial	Non-host carrier	P2	640000000	3	10000	2.75	165000
Bridge	artificial	Non-host carrier	P2	640000000	2	10000	2.75	110000
Bridge	artificial	Non-host carrier	P2	640000000	1	10000	2.75	55000
Bridge	artificial	Host carrier	P1	130000000	1	1000000	2.75	5500000	8.60256
Bridge	artificial	Host carrier	P1	130000000	1	1000000	2.75	5500000
Bridge	artificial	Host carrier	P1	130000000	25	100000	2.75	13750000
Bridge	artificial	Host carrier	P1	130000000	29	100000	2.75	15950000
Bridge	artificial	Host carrier	P1	130000000	4	1000000	2.75	22000000
Bridge	artificial	Host carrier	P1	130000000	8	100000	2.75	4400000
Bridge	artificial	Host carrier	P2	640000000	1	1000000	2.75	6875000	716.683
Bridge	artificial	Host carrier	P2	640000000	17	100000000	2.75	9350000000
Bridge	artificial	Host carrier	P2	640000000	4	100000000	2.75	2200000000
Bridge	artificial	Host carrier	P2	640000000	19	100000000	2.75	10450000000
Bridge	artificial	Host carrier	P2	640000000	2	1000000	2.75	13750000
Bridge	artificial	Host carrier	P2	640000000	10	100000000	2.75	5500000000
Fungal Highways	Control	Non-host carrier	P1	3600000	0	100	0.015	0	0
Fungal Highways	Control	Non-host carrier	P1	3600000	0	100	0.015	0
Fungal Highways	Control	Non-host carrier	P1	3600000	0	100	0.015	0
Fungal Highways	Control	Non-host carrier	P1	3600000	0	100	0.015	0
Fungal Highways	Control	Non-host carrier	P1	3600000	0	100	0.015	0
Fungal Highways	Control	Non-host carrier	P1	3600000	0	100	0.015	0
Fungal Highways	Control	Non-host carrier	P2	3600000	0	100	0.015	0	0
Fungal Highways	Control	Non-host carrier	P2	3600000	0	100	0.015	0
Fungal Highways	Control	Non-host carrier	P2	3600000	0	100	0.015	0
Fungal Highways	Control	Non-host carrier	P2	3600000	0	100	0.015	0
Fungal Highways	Control	Non-host carrier	P2	3600000	0	100	0.015	0
Fungal Highways	Control	Non-host carrier	P2	3600000	0	100	0.015	0
Fungal Highways	<20	Non-host carrier	P1	3600000	0	100	0.015	0	0
Fungal Highways	<20	Non-host carrier	P1	3600000	0	100	0.015	0
Fungal Highways	<20	Non-host carrier	P1	3600000	0	100	0.015	0
Fungal Highways	<20	Non-host carrier	P1	3600000	0	100	0.015	0
Fungal Highways	<20	Non-host carrier	P1	3600000	0	100	0.015	0
Fungal Highways	<20	Non-host carrier	P1	3600000	0	100	0.015	0
Fungal Highways	<20	Non-host carrier	P2	3600000	0	100	0.015	0	0
Fungal Highways	<20	Non-host carrier	P2	3600000	0	100	0.015	0
Fungal Highways	<20	Non-host carrier	P2	3600000	0	100	0.015	0
Fungal Highways	<20	Non-host carrier	P2	3600000	0	100	0.015	0
Fungal Highways	<20	Non-host carrier	P2	3600000	0	100	0.015	0
Fungal Highways	<20	Non-host carrier	P2	3600000	0	100	0.015	0
Fungal Highways	20-30	Non-host carrier	P1	3600000	13	10000	0.015	3900	0.0916667
Fungal Highways	20-30	Non-host carrier	P1	3600000	4	10000	0.015	1200
Fungal Highways	20-30	Non-host carrier	P1	3600000	4	10000	0.015	1200
Fungal Highways	20-30	Non-host carrier	P1	3600000	25	10000	0.015	7500
Fungal Highways	20-30	Non-host carrier	P1	3600000	4	10000	0.015	1200
Fungal Highways	20-30	Non-host carrier	P1	3600000	16	10000	0.015	4800
Fungal Highways	20-30	Non-host carrier	P2	3600000	4	10000	0.015	1200	0.025
Fungal Highways	20-30	Non-host carrier	P2	3600000	1	10000	0.015	300
Fungal Highways	20-30	Non-host carrier	P2	3600000	5	10000	0.015	1500
Fungal Highways	20-30	Non-host carrier	P2	3600000	5	10000	0.015	1500
Fungal Highways	20-30	Non-host carrier	P2	3600000	3	10000	0.015	900
Fungal Highways	20-30	Non-host carrier	P2	3600000	0	10000	0.015	0
Fungal Highways	>30	Non-host carrier	P1	3600000	88	10000	0.015	26400	0.369444
Fungal Highways	>30	Non-host carrier	P1	3600000	45	10000	0.015	13500
Fungal Highways	>30	Non-host carrier	P1	3600000	41	10000	0.015	12300
Fungal Highways	>30	Non-host carrier	P1	3600000	0	10000	0.015	0
Fungal Highways	>30	Non-host carrier	P1	3600000	57	10000	0.015	17100
Fungal Highways	>30	Non-host carrier	P1	3600000	35	10000	0.015	10500
Fungal Highways	>30	Non-host carrier	P2	3600000	12	10000	0.015	3600	0.0513889
Fungal Highways	>30	Non-host carrier	P2	3600000	5	10000	0.015	1500
Fungal Highways	>30	Non-host carrier	P2	3600000	3	10000	0.015	900
Fungal Highways	>30	Non-host carrier	P2	3600000	9	10000	0.015	2700
Fungal Highways	>30	Non-host carrier	P2	3600000	3	10000	0.015	900
Fungal Highways	>30	Non-host carrier	P2	3600000	5	10000	0.015	1500
Fungal Highways	Control	Host carrier	P1	3600000	0	100	0.015	0	0
Fungal Highways	Control	Host carrier	P1	3600000	0	100	0.015	0
Fungal Highways	Control	Host carrier	P1	3600000	0	100	0.015	0
Fungal Highways	Control	Host carrier	P1	3600000	0	100	0.015	0
Fungal Highways	Control	Host carrier	P1	3600000	0	100	0.015	0
Fungal Highways	Control	Host carrier	P1	3600000	0	100	0.015	0
Fungal Highways	Control	Host carrier	P2	3600000	0	100	0.015	0	0
Fungal Highways	Control	Host carrier	P2	3600000	0	100	0.015	0
Fungal Highways	Control	Host carrier	P2	3600000	0	100	0.015	0
Fungal Highways	Control	Host carrier	P2	3600000	0	100	0.015	0
Fungal Highways	Control	Host carrier	P2	3600000	0	100	0.015	0
Fungal Highways	Control	Host carrier	P2	3600000	0	100	0.015	0
Fungal Highways	<20	Host carrier	P1	3600000	0	100	0.015	0	0
Fungal Highways	<20	Host carrier	P1	3600000	0	100	0.015	0
Fungal Highways	<20	Host carrier	P1	3600000	0	100	0.015	0
Fungal Highways	<20	Host carrier	P1	3600000	0	100	0.015	0
Fungal Highways	<20	Host carrier	P1	3600000	0	100	0.015	0
Fungal Highways	<20	Host carrier	P1	3600000	0	100	0.015	0
Fungal Highways	<20	Host carrier	P2	3600000	0	100	0.015	0	0
Fungal Highways	<20	Host carrier	P2	3600000	0	100	0.015	0
Fungal Highways	<20	Host carrier	P2	3600000	0	100	0.015	0
Fungal Highways	<20	Host carrier	P2	3600000	0	100	0.015	0
Fungal Highways	<20	Host carrier	P2	3600000	0	100	0.015	0
Fungal Highways	<20	Host carrier	P2	3600000	0	100	0.015	0
Fungal Highways	20-30	Host carrier	P1	3600000	9	1000000	0.015	270000	6.38889
Fungal Highways	20-30	Host carrier	P1	3600000	8	1000000	0.015	240000
Fungal Highways	20-30	Host carrier	P1	3600000	9	1000000	0.015	270000
Fungal Highways	20-30	Host carrier	P1	3600000	11	1000000	0.015	330000
Fungal Highways	20-30	Host carrier	P1	3600000	5	1000000	0.015	150000
Fungal Highways	20-30	Host carrier	P1	3600000	4	1000000	0.015	120000
Fungal Highways	20-30	Host carrier	P2	3600000	13	1000000	0.015	390000	9.02778
Fungal Highways	20-30	Host carrier	P2	3600000	15	1000000	0.015	450000
Fungal Highways	20-30	Host carrier	P2	3600000	8	1000000	0.015	240000
Fungal Highways	20-30	Host carrier	P2	3600000	5	1000000	0.015	150000
Fungal Highways	20-30	Host carrier	P2	3600000	7	1000000	0.015	210000
Fungal Highways	20-30	Host carrier	P2	3600000	17	1000000	0.015	510000
Fungal Highways	>30	Host carrier	P1	3600000	105	100000000	0.015	315000000	7222.22
Fungal Highways	>30	Host carrier	P1	3600000	79	100000000	0.015	237000000
Fungal Highways	>30	Host carrier	P1	3600000	99	100000000	0.015	297000000
Fungal Highways	>30	Host carrier	P1	3600000	60	100000000	0.015	180000000
Fungal Highways	>30	Host carrier	P1	3600000	144	100000000	0.015	432000000
Fungal Highways	>30	Host carrier	P1	3600000	33	100000000	0.015	99000000
Fungal Highways	>30	Host carrier	P2	3600000	39	1000000000	0.015	1170000000	25833.3
Fungal Highways	>30	Host carrier	P2	3600000	40	1000000000	0.015	1200000000
Fungal Highways	>30	Host carrier	P2	3600000	25	1000000000	0.015	750000000
Fungal Highways	>30	Host carrier	P2	3600000	39	1000000000	0.015	1170000000
Fungal Highways	>30	Host carrier	P2	3600000	26	1000000000	0.015	780000000
Fungal Highways	>30	Host carrier	P2	3600000	17	1000000000	0.015	510000000
Standardized data
Experimental System	Hyphae	Bacterial Carrier	Phage Strain	Standardized Nbr of Phages (Nbr of phages/Initial)
Bridge	artificial	Non-host carrier	P1	0.000930769
Bridge	artificial	Non-host carrier	P1	0.00253846
Bridge	artificial	Non-host carrier	P1	0.00169231
Bridge	artificial	Non-host carrier	P1	0.000846154
Bridge	artificial	Non-host carrier	P1	0.00169231
Bridge	artificial	Non-host carrier	P1	0
Bridge	artificial	Non-host carrier	P2	0.000171875
Bridge	artificial	Non-host carrier	P2	0.000171875
Bridge	artificial	Non-host carrier	P2	0
Bridge	artificial	Non-host carrier	P2	0.000257813
Bridge	artificial	Non-host carrier	P2	0.000171875
Bridge	artificial	Non-host carrier	P2	8.59375e-05
Bridge	artificial	Host carrier	P1	0.0423077
Bridge	artificial	Host carrier	P1	0.0423077
Bridge	artificial	Host carrier	P1	0.105769
Bridge	artificial	Host carrier	P1	0.122692
Bridge	artificial	Host carrier	P1	0.169231
Bridge	artificial	Host carrier	P1	0.0338462
Bridge	artificial	Host carrier	P2	0.0107422
Bridge	artificial	Host carrier	P2	14.6094
Bridge	artificial	Host carrier	P2	3.4375
Bridge	artificial	Host carrier	P2	16.3281
Bridge	artificial	Host carrier	P2	0.0214844
Bridge	artificial	Host carrier	P2	8.59375
Fungal Highways	20-30	Non-host carrier	P1	0.00107794
Fungal Highways	20-30	Non-host carrier	P1	0.000331675
Fungal Highways	20-30	Non-host carrier	P1	0.000331675
Fungal Highways	20-30	Non-host carrier	P1	0.00207297
Fungal Highways	20-30	Non-host carrier	P1	0.000331675
Fungal Highways	20-30	Non-host carrier	P1	0.0013267
Fungal Highways	20-30	Non-host carrier	P2	0.000331675
Fungal Highways	20-30	Non-host carrier	P2	8.29187e-05
Fungal Highways	20-30	Non-host carrier	P2	0.000414594
Fungal Highways	20-30	Non-host carrier	P2	0.000414594
Fungal Highways	20-30	Non-host carrier	P2	0.000248756
Fungal Highways	20-30	Non-host carrier	P2	0
Fungal Highways	20-30	Host carrier	P1	0.0746269
Fungal Highways	20-30	Host carrier	P1	0.066335
Fungal Highways	20-30	Host carrier	P1	0.0746269
Fungal Highways	20-30	Host carrier	P1	0.0912106
Fungal Highways	20-30	Host carrier	P1	0.0414594
Fungal Highways	20-30	Host carrier	P1	0.0331675
Fungal Highways	20-30	Host carrier	P2	0.107794
Fungal Highways	20-30	Host carrier	P2	0.124378
Fungal Highways	20-30	Host carrier	P2	0.066335
Fungal Highways	20-30	Host carrier	P2	0.0414594
Fungal Highways	20-30	Host carrier	P2	0.0580431
Fungal Highways	20-30	Host carrier	P2	0.140962
Fungal Highways	>30	Non-host carrier	P1	0.00729685
Fungal Highways	>30	Non-host carrier	P1	0.00373134
Fungal Highways	>30	Non-host carrier	P1	0.00339967
Fungal Highways	>30	Non-host carrier	P1	0
Fungal Highways	>30	Non-host carrier	P1	0.00472637
Fungal Highways	>30	Non-host carrier	P1	0.00290216
Fungal Highways	>30	Non-host carrier	P2	0.000995025
Fungal Highways	>30	Non-host carrier	P2	0.000414594
Fungal Highways	>30	Non-host carrier	P2	0.000248756
Fungal Highways	>30	Non-host carrier	P2	0.000746269
Fungal Highways	>30	Non-host carrier	P2	0.000248756
Fungal Highways	>30	Non-host carrier	P2	0.000414594
Fungal Highways	>30	Host carrier	P1	85.374
Fungal Highways	>30	Host carrier	P1	74.5461
Fungal Highways	>30	Host carrier	P1	78.7106
Fungal Highways	>30	Host carrier	P1	62.4688
Fungal Highways	>30	Host carrier	P1	122.439
Fungal Highways	>30	Host carrier	P1	30.4015
Fungal Highways	>30	Host carrier	P2	324.838
Fungal Highways	>30	Host carrier	P2	333.167
Fungal Highways	>30	Host carrier	P2	208.229
Fungal Highways	>30	Host carrier	P2	324.838
Fungal Highways	>30	Host carrier	P2	216.558
Fungal Highways	>30	Host carrier	P2	141.596
